# Supplementary material for: An Umbrella Review of the Evidence of Sex Determination Procedures in Forensic Dentistry
Source: J Pers Med. 2022 May 13;12(5):787. doi: 10.3390/jpm12050787 (PMC9147890; doi:10.3390/jpm12050787)
Supplement: Supplementary file 1 [file jpm-12-00787-s001.zip]

Archive with 1 entries (1 files):
- jpm-1708362-supplementary.pdf
